# Supplementary material for: Characterization of Anti-Canine PD-1 Antibodies
Source: Cells. 2026 May 23;15(11):966. doi: 10.3390/cells15110966 (PMC13256597; doi:10.3390/cells15110966)
Supplement: Supplementary file 1 [file cells-15-00966-s001.zip]

Archive with 4 entries (4 files):
- Suppl figures revision.pptx
- Supplemental File.pdf
- Table S1_MS_SDS PAGE bands.xlsx
- Tables S2 & S3.xlsx
