# Supplementary material for: Characterization of Anti-Canine PD-1 Antibodies
Source: Cells. 2026 May 23;15(11):966. doi: 10.3390/cells15110966 (PMC13256597; doi:10.3390/cells15110966)
Supplement: Supplementary file 1 [file cells-15-00966-s001.zip › Table S1_MS_SDS PAGE bands.xlsx]

## Sheet: summary
Column title descriptions - protein tables
Title	Description
name	protein name (Uniprot, if applicable)
ref	database reference
accession	protein accession (Uniprot, if applicable)
description	protein description
tp	number of peptide spectral matches (total peptides) per peptide
up	number of unique peptide sequences
um	number of unique peptide sequences that map only to this protein in the sequence database
coverage	sequence coverage
abundance_ibaq	protein abundance from summed peptides, normalized to approximate relative expression using the IBAQ method
relative abundance	approximated abundance, relative to the most abundant species in the sample

## Sheet: Band 1 proteins
name	ref	accession	description	tp	up	um	coverage	abundance_ibaq	relative abundance
Ab Light chain	Ab Light chain	NA		162	21	21	0.705882	3.20584e+10	1
Ab Heavy chain	Ab Heavy chain	None		264	45	45	0.750533	3.09441e+10	0.96524
A0A3L7GSH9_CRIGR	tr|A0A3L7GSH9|A0A3L7GSH9_CRIGR	A0A3L7GSH9	Actin, cytoplasmic 2 OS=Cricetulus griseus OX=10029 GN=Actg1 PE=3 SV=1	2	2	0	0.0645161	462396	1.44236e-05
A0A8C2MH88_CRIGR	tr|A0A8C2MH88|A0A8C2MH88_CRIGR	A0A8C2MH88	Actin, cytoplasmic 1 OS=Cricetulus griseus OX=10029 GN=Actg1 PE=3 SV=1	2	2	0	0.064	442292	1.37964e-05
ACTB_CRIGR	sp|P48975|ACTB_CRIGR	P48975	Actin, cytoplasmic 1 OS=Cricetulus griseus OX=10029 GN=ACTB PE=3 SV=1	2	2	0	0.064	442292	1.37964e-05
A0A9J7F109_CRIGR	tr|A0A9J7F109|A0A9J7F109_CRIGR	A0A9J7F109	Endoplasmin OS=Cricetulus griseus OX=10029 GN=Hsp90b1 PE=3 SV=1	2	2	1	0.032419	214488	6.69054e-06

## Sheet: Band 2 proteins
name	ref	accession	description	tp	up	um	coverage	abundance_ibaq	relative abundance
Ab Heavy chain	Ab Heavy chain	NA		320	46	46	0.761194	4.24891e+10	1
Ab Light chain	Ab Light chain	NA		11	9	9	0.470588	7.69924e+08	0.0181205
A0A9J7F2P9_CRIGR	tr|A0A9J7F2P9|A0A9J7F2P9_CRIGR	A0A9J7F2P9	Ubiquitin-ribosomal protein eL40 fusion protein OS=Cricetulus griseus OX=10029 GN=LOC100764813 PE=3 SV=1	2	2	0	0.19685	5.57429e+06	0.000131193
A0A9J7FZJ9_CRIGR	tr|A0A9J7FZJ9|A0A9J7FZJ9_CRIGR	A0A9J7FZJ9	Ubiquitin-ribosomal protein eL40 fusion protein OS=Cricetulus griseus OX=10029 GN=LOC100756515 PE=3 SV=1	2	2	0	0.189394	5.57429e+06	0.000131193
A0A061IQB8_CRIGR	tr|A0A061IQB8|A0A061IQB8_CRIGR	A0A061IQB8	Ubiquitin-ribosomal protein eL40 fusion protein OS=Cricetulus griseus OX=10029 GN=LOC100757863 PE=3 SV=1	2	2	0	0.195312	4.95493e+06	0.000116616
A0A8C2QG32_CRIGR	tr|A0A8C2QG32|A0A8C2QG32_CRIGR	A0A8C2QG32	Annexin OS=Cricetulus griseus OX=10029 GN=Anxa2 PE=3 SV=1	8	8	8	0.268437	4.58057e+06	0.000107806
A0A9J7J5V0_CRIGR	tr|A0A9J7J5V0|A0A9J7J5V0_CRIGR	A0A9J7J5V0	KxDL motif-containing protein 1 OS=Cricetulus griseus OX=10029 GN=LOC100757863 PE=3 SV=1	2	2	0	0.108225	2.78715e+06	6.55967e-05
EF1A1_CRIGR	sp|P62629|EF1A1_CRIGR	P62629	Elongation factor 1-alpha 1 OS=Cricetulus griseus OX=10029 GN=EEF1A1 PE=2 SV=1	5	4	0	0.103896	2.34274e+06	5.51374e-05
A0A8C2MH88_CRIGR	tr|A0A8C2MH88|A0A8C2MH88_CRIGR	A0A8C2MH88	Actin, cytoplasmic 1 OS=Cricetulus griseus OX=10029 GN=Actg1 PE=3 SV=1	7	6	0	0.157333	2.28587e+06	5.3799e-05
ACTB_CRIGR	sp|P48975|ACTB_CRIGR	P48975	Actin, cytoplasmic 1 OS=Cricetulus griseus OX=10029 GN=ACTB PE=3 SV=1	7	6	0	0.157333	2.28587e+06	5.3799e-05
A0A3L7HNU3_CRIGR	tr|A0A3L7HNU3|A0A3L7HNU3_CRIGR	A0A3L7HNU3	Elongation factor 1-alpha 1 OS=Cricetulus griseus OX=10029 GN=LOC100770366 PE=3 SV=1	4	3	0	0.0720524	2.17909e+06	5.12858e-05
A0A9J7EV49_CRIGR	tr|A0A9J7EV49|A0A9J7EV49_CRIGR	A0A9J7EV49	Ubiquitin-ribosomal protein eS31 fusion protein OS=Cricetulus griseus OX=10029 GN=Rps27a PE=3 SV=1	2	2	0	0.0806452	1.8581e+06	4.37312e-05
A0A9J7FGQ6_CRIGR	tr|A0A9J7FGQ6|A0A9J7FGQ6_CRIGR	A0A9J7FGQ6	Actin, cytoplasmic 1 OS=Cricetulus griseus OX=10029 GN=LOC100766167 PE=3 SV=1	3	3	0	0.0449102	1.65221e+06	3.88855e-05
A0A3L7GSH9_CRIGR	tr|A0A3L7GSH9|A0A3L7GSH9_CRIGR	A0A3L7GSH9	Actin, cytoplasmic 2 OS=Cricetulus griseus OX=10029 GN=Actg1 PE=3 SV=1	6	5	0	0.139785	1.5873e+06	3.73579e-05
A0A9J7H6L7_CRIGR	tr|A0A9J7H6L7|A0A9J7H6L7_CRIGR	A0A9J7H6L7	Actin, cytoplasmic 1 OS=Cricetulus griseus OX=10029 GN=Actg2 PE=3 SV=1	4	4	0	0.0614251	1.50779e+06	3.54864e-05
G3H5Q0_CRIGR	tr|G3H5Q0|G3H5Q0_CRIGR	G3H5Q0	Actin, cytoplasmic 1 OS=Cricetulus griseus OX=10029 GN=Actc1 PE=3 SV=1	4	4	0	0.066313	1.44223e+06	3.39435e-05
A0A9J7GX28_CRIGR	tr|A0A9J7GX28|A0A9J7GX28_CRIGR	A0A9J7GX28	Actin, cytoplasmic 1 OS=Cricetulus griseus OX=10029 GN=Acta1 PE=3 SV=1	4	4	0	0.0634518	1.38214e+06	3.25292e-05
G3ID82_CRIGR	tr|G3ID82|G3ID82_CRIGR	G3ID82	Actin, cytoplasmic 1 OS=Cricetulus griseus OX=10029 GN=LOC100766167 PE=3 SV=1	3	3	0	0.0398936	1.36487e+06	3.21228e-05
G3P_CRIGR	sp|P17244|G3P_CRIGR	P17244	Glyceraldehyde-3-phosphate dehydrogenase OS=Cricetulus griseus OX=10029 GN=GAPDH PE=2 SV=2	2	2	0	0.0630631	1.29136e+06	3.03928e-05
A0A8C2LUJ2_CRIGR	tr|A0A8C2LUJ2|A0A8C2LUJ2_CRIGR	A0A8C2LUJ2	Glyceraldehyde-3-phosphate dehydrogenase OS=Cricetulus griseus OX=10029 GN=LOC100772354 PE=3 SV=1	2	2	0	0.0630631	1.29136e+06	3.03928e-05
G3HGY8_CRIGR	tr|G3HGY8|G3HGY8_CRIGR	G3HGY8	Elongation factor 1-alpha OS=Cricetulus griseus OX=10029 GN=Eef1a2 PE=3 SV=1	3	3	0	0.0777538	1.24002e+06	2.91844e-05
A0A9J7H4F0_CRIGR	tr|A0A9J7H4F0|A0A9J7H4F0_CRIGR	A0A9J7H4F0	Glyceraldehyde-3-phosphate dehydrogenase OS=Cricetulus griseus OX=10029 GN=LOC100766073 PE=3 SV=1	2	2	0	0.0630631	1.23266e+06	2.90113e-05
A0A9J7HAN8_CRIGR	tr|A0A9J7HAN8|A0A9J7HAN8_CRIGR	A0A9J7HAN8	Glyceraldehyde-3-phosphate dehydrogenase OS=Cricetulus griseus OX=10029 GN=LOC100759100 PE=3 SV=1	2	2	0	0.0591549	1.23266e+06	2.90113e-05
A0A8C2QGX7_CRIGR	tr|A0A8C2QGX7|A0A8C2QGX7_CRIGR	A0A8C2QGX7	Peroxiredoxin-1 OS=Cricetulus griseus OX=10029 GN=LOC113834954 PE=3 SV=1	2	2	1	0.105528	1.04801e+06	2.46655e-05
A0A9J7FND2_CRIGR	tr|A0A9J7FND2|A0A9J7FND2_CRIGR	A0A9J7FND2	Actin, cytoplasmic 1 OS=Cricetulus griseus OX=10029 GN=Acta2 PE=3 SV=1	4	4	0	0.0494071	1.0366e+06	2.43969e-05
A0A8C2M661_CRIGR	tr|A0A8C2M661|A0A8C2M661_CRIGR	A0A8C2M661	Premature ovarian failure 1B OS=Cricetulus griseus OX=10029 GN=Pof1b PE=4 SV=1	3	3	3	0.0444811	795590	1.87246e-05
UBIQP_CRIGR	sp|P62976|UBIQP_CRIGR	P62976	Polyubiquitin OS=Cricetulus griseus OX=10029 PE=2 SV=2	2	2	0	0.303951	743239	1.74925e-05
A0A9J7JD91_CRIGR	tr|A0A9J7JD91|A0A9J7JD91_CRIGR	A0A9J7JD91	phosphopyruvate hydratase OS=Cricetulus griseus OX=10029 GN=LOC113830659 PE=3 SV=1	3	3	0	0.078341	738159	1.73729e-05
A0A9J7GNK5_CRIGR	tr|A0A9J7GNK5|A0A9J7GNK5_CRIGR	A0A9J7GNK5	phosphopyruvate hydratase OS=Cricetulus griseus OX=10029 GN=LOC100752856 PE=3 SV=1	3	3	0	0.078341	712705	1.67738e-05
G3GUQ0_CRIGR	tr|G3GUQ0|G3GUQ0_CRIGR	G3GUQ0	phosphopyruvate hydratase OS=Cricetulus griseus OX=10029 GN=Eno2 PE=3 SV=1	2	2	0	0.0552995	680048	1.60052e-05
A0A8C2LFM5_CRIGR	tr|A0A8C2LFM5|A0A8C2LFM5_CRIGR	A0A8C2LFM5	Beta-enolase OS=Cricetulus griseus OX=10029 GN=Eno3 PE=3 SV=1	2	2	0	0.0552995	633148	1.49014e-05
A0A9J7GH21_CRIGR	tr|A0A9J7GH21|A0A9J7GH21_CRIGR	A0A9J7GH21	phosphopyruvate hydratase OS=Cricetulus griseus OX=10029 GN=Eno2 PE=3 SV=1	2	2	0	0.05074	633148	1.49014e-05
A0A9J7GF98_CRIGR	tr|A0A9J7GF98|A0A9J7GF98_CRIGR	A0A9J7GF98	Beta-enolase OS=Cricetulus griseus OX=10029 GN=Eno3 PE=3 SV=1	2	2	0	0.05	592300	1.394e-05
A0A9J7GFB4_CRIGR	tr|A0A9J7GFB4|A0A9J7GFB4_CRIGR	A0A9J7GFB4	Beta-enolase OS=Cricetulus griseus OX=10029 GN=Eno3 PE=3 SV=1	2	2	0	0.0517241	592300	1.394e-05
A0A9J7G9E4_CRIGR	tr|A0A9J7G9E4|A0A9J7G9E4_CRIGR	A0A9J7G9E4	Catalase OS=Cricetulus griseus OX=10029 GN=Cat PE=3 SV=1	4	4	0	0.121399	570493	1.34268e-05
A0A9J7J7I2_CRIGR	tr|A0A9J7J7I2|A0A9J7J7I2_CRIGR	A0A9J7J7I2	Neurofilament heavy polypeptide OS=Cricetulus griseus OX=10029 GN=Nefh PE=3 SV=1	4	2	0	0.00857143	547473	1.2885e-05
A0A9J7G9E2_CRIGR	tr|A0A9J7G9E2|A0A9J7G9E2_CRIGR	A0A9J7G9E2	Catalase OS=Cricetulus griseus OX=10029 GN=Cat PE=3 SV=1	4	4	0	0.106306	497353	1.17054e-05
O35080_CRIGR	tr|O35080|O35080_CRIGR	O35080	Polyubiquitin OS=Cricetulus griseus OX=10029 GN=CHUB2 PE=3 SV=1	2	2	0	0.304432	469414	1.10479e-05
A0A9J7GY31_CRIGR	tr|A0A9J7GY31|A0A9J7GY31_CRIGR	A0A9J7GY31	phosphopyruvate hydratase OS=Cricetulus griseus OX=10029 GN=LOC100766078 PE=3 SV=1	2	2	0	0.0368664	430957	1.01428e-05
A0A8C2L7Q6_CRIGR	tr|A0A8C2L7Q6|A0A8C2L7Q6_CRIGR	A0A8C2L7Q6	Histidine ammonia-lyase OS=Cricetulus griseus OX=10029 GN=Hal PE=3 SV=1	3	3	3	0.086758	411629	9.68788e-06
A0A061IGS6_CRIGR	tr|A0A061IGS6|A0A061IGS6_CRIGR	A0A061IGS6	14-3-3 protein sigma OS=Cricetulus griseus OX=10029 GN=Sfn PE=3 SV=1	2	2	0	0.0846774	379836	8.93961e-06
A0A3L7ILG0_CRIGR	tr|A0A3L7ILG0|A0A3L7ILG0_CRIGR	A0A3L7ILG0	Heat shock 70 kDa protein 1-like OS=Cricetulus griseus OX=10029 GN=LOC100760804 PE=3 SV=1	3	3	0	0.0702028	352944	8.30669e-06
A0A8C2LJK8_CRIGR	tr|A0A8C2LJK8|A0A8C2LJK8_CRIGR	A0A8C2LJK8	Prelamin-A/C OS=Cricetulus griseus OX=10029 GN=Lmna PE=3 SV=1	4	4	0	0.0708899	284916	6.70562e-06
A0A9J7J7R1_CRIGR	tr|A0A9J7J7R1|A0A9J7J7R1_CRIGR	A0A9J7J7R1	Prelamin-A/C OS=Cricetulus griseus OX=10029 GN=Lmna PE=3 SV=1	4	4	0	0.0659187	284916	6.70562e-06
A0A9J7GT89_CRIGR	tr|A0A9J7GT89|A0A9J7GT89_CRIGR	A0A9J7GT89	Pyruvate kinase OS=Cricetulus griseus OX=10029 GN=LOC100774420 PE=3 SV=1	2	2	0	0.0396226	267066	6.28553e-06
A0A8C2LMS2_CRIGR	tr|A0A8C2LMS2|A0A8C2LMS2_CRIGR	A0A8C2LMS2	Pyruvate kinase OS=Cricetulus griseus OX=10029 GN=Pkm PE=3 SV=1	2	2	0	0.039548	259648	6.11093e-06
A0A9J7F0M7_CRIGR	tr|A0A9J7F0M7|A0A9J7F0M7_CRIGR	A0A9J7F0M7	Heat shock 70 kDa protein 1A OS=Cricetulus griseus OX=10029 GN=Hspa1a PE=3 SV=1	2	2	0	0.0452418	253953	5.97689e-06
HSP7C_CRIGR	sp|P19378|HSP7C_CRIGR	P19378	Heat shock cognate 71 kDa protein OS=Cricetulus griseus OX=10029 GN=HSPA8 PE=2 SV=1	2	2	0	0.0448916	242592	5.70951e-06
A0A9J7K853_CRIGR	tr|A0A9J7K853|A0A9J7K853_CRIGR	A0A9J7K853	Pyruvate kinase OS=Cricetulus griseus OX=10029 GN=Pkm PE=3 SV=1	2	2	0	0.035533	227983	5.36569e-06
G3H4Z8_CRIGR	tr|G3H4Z8|G3H4Z8_CRIGR	G3H4Z8	Heat shock-related 70 kDa protein 2 OS=Cricetulus griseus OX=10029 GN=Hspa2 PE=3 SV=1	2	2	0	0.0457413	224398	5.2813e-06
A0A9J7JQV6_CRIGR	tr|A0A9J7JQV6|A0A9J7JQV6_CRIGR	A0A9J7JQV6	Pyruvate kinase OS=Cricetulus griseus OX=10029 GN=Pkm PE=3 SV=1	2	2	0	0.035533	222555	5.23794e-06
A0A9J7J6Y2_CRIGR	tr|A0A9J7J6Y2|A0A9J7J6Y2_CRIGR	A0A9J7J6Y2	Heat shock 70 kDa protein 1A isoform X2 OS=Cricetulus griseus OX=10029 GN=LOC100760218 PE=3 SV=1	2	2	0	0.0361146	208805	4.91433e-06
A0A9J7FKK2_CRIGR	tr|A0A9J7FKK2|A0A9J7FKK2_CRIGR	A0A9J7FKK2	Plectin OS=Cricetulus griseus OX=10029 GN=LOC113834516 PE=3 SV=1	2	2	0	0.00396913	205492	4.83634e-06
A0A9J7JB95_CRIGR	tr|A0A9J7JB95|A0A9J7JB95_CRIGR	A0A9J7JB95	Plectin OS=Cricetulus griseus OX=10029 GN=LOC113834516 PE=3 SV=1	2	2	0	0.00393615	205492	4.83634e-06
A0A9J7FHB6_CRIGR	tr|A0A9J7FHB6|A0A9J7FHB6_CRIGR	A0A9J7FHB6	Plectin OS=Cricetulus griseus OX=10029 GN=LOC113834516 PE=3 SV=1	2	2	0	0.00396127	204877	4.82186e-06
A0A9J7JH27_CRIGR	tr|A0A9J7JH27|A0A9J7JH27_CRIGR	A0A9J7JH27	Plectin OS=Cricetulus griseus OX=10029 GN=LOC113834516 PE=3 SV=1	2	2	0	0.00396127	204877	4.82186e-06
A0A9J7JHF3_CRIGR	tr|A0A9J7JHF3|A0A9J7JHF3_CRIGR	A0A9J7JHF3	Plectin OS=Cricetulus griseus OX=10029 GN=LOC113834516 PE=3 SV=1	2	2	0	0.00395778	204265	4.80747e-06
A0A9J7FI38_CRIGR	tr|A0A9J7FI38|A0A9J7FI38_CRIGR	A0A9J7FI38	Plectin OS=Cricetulus griseus OX=10029 GN=LOC113834516 PE=3 SV=1	2	2	0	0.00384369	198921	4.68169e-06
A0A9J7JF18_CRIGR	tr|A0A9J7JF18|A0A9J7JF18_CRIGR	A0A9J7JF18	Plectin OS=Cricetulus griseus OX=10029 GN=LOC113834516 PE=3 SV=1	2	2	0	0.00384041	198344	4.66812e-06
A0A8C2LUM6_CRIGR	tr|A0A8C2LUM6|A0A8C2LUM6_CRIGR	A0A8C2LUM6	Tubulin alpha-1C chain-like OS=Cricetulus griseus OX=10029 GN=LOC100757824 PE=3 SV=1	2	2	0	0.104167	192311	4.52613e-06
BIP_CRIGR	sp|G3I8R9|BIP_CRIGR	G3I8R9	Endoplasmic reticulum chaperone BiP OS=Cricetulus griseus OX=10029 GN=HSPA5 PE=1 SV=1	2	2	1	0.0504587	176472	4.15335e-06
A0A9J7J7D0_CRIGR	tr|A0A9J7J7D0|A0A9J7J7D0_CRIGR	A0A9J7J7D0	Tubulin alpha-1C chain-like OS=Cricetulus griseus OX=10029 GN=LOC113832602 PE=3 SV=1	2	2	0	0.130435	164838	3.87954e-06
A0A8C2QHB3_CRIGR	tr|A0A8C2QHB3|A0A8C2QHB3_CRIGR	A0A8C2QHB3	Small ribosomal subunit protein uS3 OS=Cricetulus griseus OX=10029 GN=Rps3 PE=3 SV=1	2	2	1	0.0782918	130327	3.06731e-06
TBA1B_CRIGR	sp|P68361|TBA1B_CRIGR	P68361	Tubulin alpha-1B chain OS=Cricetulus griseus OX=10029 GN=TUBA1B PE=2 SV=1	2	2	0	0.0665188	104897	2.4688e-06
A0A8C2N284_CRIGR	tr|A0A8C2N284|A0A8C2N284_CRIGR	A0A8C2N284	Tubulin alpha chain OS=Cricetulus griseus OX=10029 GN=Tuba4a PE=3 SV=1	2	2	0	0.0669643	104897	2.4688e-06
TBA1C_CRIGR	sp|P68365|TBA1C_CRIGR	P68365	Tubulin alpha-1C chain OS=Cricetulus griseus OX=10029 GN=TUBA1C PE=2 SV=1	2	2	0	0.0668151	104897	2.4688e-06
A0A9J7F9W2_CRIGR	tr|A0A9J7F9W2|A0A9J7F9W2_CRIGR	A0A9J7F9W2	Tubulin alpha chain OS=Cricetulus griseus OX=10029 GN=Tuba4a PE=3 SV=1	2	2	0	0.0668151	104897	2.4688e-06
G3HWE9_CRIGR	tr|G3HWE9|G3HWE9_CRIGR	G3HWE9	Tubulin alpha chain OS=Cricetulus griseus OX=10029 GN=Tuba4a PE=3 SV=1	2	2	0	0.0692841	100336	2.36146e-06

## Sheet: Band 3 proteins
name	ref	accession	description	tp	up	um	coverage	abundance_ibaq	relative abundance
Ab Light chain	Ab Light chain	NA		107	20	20	0.735294	1.72813e+10	1
Ab Heavy chain	Ab Heavy chain	NA		218	48	48	0.742004	1.5809e+10	0.914804
BIP_CRIGR	sp|G3I8R9|BIP_CRIGR	G3I8R9	Endoplasmic reticulum chaperone BiP OS=Cricetulus griseus OX=10029 GN=HSPA5 PE=1 SV=1	45	30	28	0.46789	7.24244e+07	0.00419092
HSP7C_CRIGR	sp|P19378|HSP7C_CRIGR	P19378	Heat shock cognate 71 kDa protein OS=Cricetulus griseus OX=10029 GN=HSPA8 PE=2 SV=1	9	7	1	0.145511	1.38301e+07	0.000800294
G3H4Z8_CRIGR	tr|G3H4Z8|G3H4Z8_CRIGR	G3H4Z8	Heat shock-related 70 kDa protein 2 OS=Cricetulus griseus OX=10029 GN=Hspa2 PE=3 SV=1	5	4	0	0.0772871	1.2139e+07	0.000702437
A0A3L7ILG0_CRIGR	tr|A0A3L7ILG0|A0A3L7ILG0_CRIGR	A0A3L7ILG0	Heat shock 70 kDa protein 1-like OS=Cricetulus griseus OX=10029 GN=LOC100760804 PE=3 SV=1	4	3	0	0.0624025	1.20165e+07	0.00069535
A0A9J7F0M7_CRIGR	tr|A0A9J7F0M7|A0A9J7F0M7_CRIGR	A0A9J7F0M7	Heat shock 70 kDa protein 1A OS=Cricetulus griseus OX=10029 GN=Hspa1a PE=3 SV=1	2	2	0	0.0374415	5.29904e+06	0.000306635
A0A9J7H5N8_CRIGR	tr|A0A9J7H5N8|A0A9J7H5N8_CRIGR	A0A9J7H5N8	Galectin-3-binding protein OS=Cricetulus griseus OX=10029 GN=Lgals3bp PE=4 SV=1	6	6	0	0.172549	1.64539e+06	9.52127e-05
G3H3E4_CRIGR	tr|G3H3E4|G3H3E4_CRIGR	G3H3E4	Galectin-3-binding protein OS=Cricetulus griseus OX=10029 GN=Lgals3bp PE=4 SV=1	6	6	0	0.15331	1.3026e+06	7.53767e-05
A0A3L7GSH9_CRIGR	tr|A0A3L7GSH9|A0A3L7GSH9_CRIGR	A0A3L7GSH9	Actin, cytoplasmic 2 OS=Cricetulus griseus OX=10029 GN=Actg1 PE=3 SV=1	2	2	0	0.0564516	301885	1.74689e-05
A0A8C2MH88_CRIGR	tr|A0A8C2MH88|A0A8C2MH88_CRIGR	A0A8C2MH88	Actin, cytoplasmic 1 OS=Cricetulus griseus OX=10029 GN=Actg1 PE=3 SV=1	2	2	0	0.056	288759	1.67094e-05
ACTB_CRIGR	sp|P48975|ACTB_CRIGR	P48975	Actin, cytoplasmic 1 OS=Cricetulus griseus OX=10029 GN=ACTB PE=3 SV=1	2	2	0	0.056	288759	1.67094e-05
A0A9J7F109_CRIGR	tr|A0A9J7F109|A0A9J7F109_CRIGR	A0A9J7F109	Endoplasmin OS=Cricetulus griseus OX=10029 GN=Hsp90b1 PE=3 SV=1	2	2	2	0.0286783	101502	5.87354e-06

## Sheet: Band 4 proteins
name	ref	accession	description	tp	up	um	coverage	abundance_ibaq	relative abundance
Ab Light chain	Ab Light chain	NA		234	26	26	0.642857	3.4371e+10	1
Ab Heavy chain	Ab Heavy chain	NA		20	15	15	0.324094	2.26095e+07	0.000657809
A0A3L7GSH9_CRIGR	tr|A0A3L7GSH9|A0A3L7GSH9_CRIGR	A0A3L7GSH9	Actin, cytoplasmic 2 OS=Cricetulus griseus OX=10029 GN=Actg1 PE=3 SV=1	4	4	0	0.134409	605960	1.763e-05
A0A8C2MH88_CRIGR	tr|A0A8C2MH88|A0A8C2MH88_CRIGR	A0A8C2MH88	Actin, cytoplasmic 1 OS=Cricetulus griseus OX=10029 GN=Actg1 PE=3 SV=1	4	4	0	0.133333	579614	1.68635e-05
ACTB_CRIGR	sp|P48975|ACTB_CRIGR	P48975	Actin, cytoplasmic 1 OS=Cricetulus griseus OX=10029 GN=ACTB PE=3 SV=1	4	4	0	0.133333	579614	1.68635e-05
A0A9J7H6L7_CRIGR	tr|A0A9J7H6L7|A0A9J7H6L7_CRIGR	A0A9J7H6L7	Actin, cytoplasmic 1 OS=Cricetulus griseus OX=10029 GN=Actg2 PE=3 SV=1	3	3	0	0.0909091	486912	1.41664e-05
G3H5Q0_CRIGR	tr|G3H5Q0|G3H5Q0_CRIGR	G3H5Q0	Actin, cytoplasmic 1 OS=Cricetulus griseus OX=10029 GN=Actc1 PE=3 SV=1	3	3	0	0.0981432	465742	1.35505e-05
A0A9J7GX28_CRIGR	tr|A0A9J7GX28|A0A9J7GX28_CRIGR	A0A9J7GX28	Actin, cytoplasmic 1 OS=Cricetulus griseus OX=10029 GN=Acta1 PE=3 SV=1	3	3	0	0.0939086	446336	1.29858e-05
A0A9J7FND2_CRIGR	tr|A0A9J7FND2|A0A9J7FND2_CRIGR	A0A9J7FND2	Actin, cytoplasmic 1 OS=Cricetulus griseus OX=10029 GN=Acta2 PE=3 SV=1	3	3	0	0.0731225	334752	9.73939e-06
A0A9J7F109_CRIGR	tr|A0A9J7F109|A0A9J7F109_CRIGR	A0A9J7F109	Endoplasmin OS=Cricetulus griseus OX=10029 GN=Hsp90b1 PE=3 SV=1	2	2	1	0.032419	94689.4	2.75492e-06
