# Supplementary material for: Characterization of Anti-Canine PD-1 Antibodies
Source: Cells. 2026 May 23;15(11):966. doi: 10.3390/cells15110966 (PMC13256597; doi:10.3390/cells15110966)
Supplement: Supplementary file 1 [file cells-15-00966-s001.zip › Tables S2 & S3.xlsx]

## Sheet: Table S2
Table S2. Hemograms and quality of life of treated canine cancer patients.
			P1			P2			P3			P4	P5			P6			P7
		Day	0	14	28	0	14	28	0	14	28	0	0	14	28	0	14	28	0	14	28
Hemogram	Normal range	Units	Results	Results	Results	Results	Results	Results	Results	Results	Results	Results	Results	Results	Results	Results	Results	Results	Results	Results	Results
Erythrocytes	5.7 - 8.5	X 10^12/L	7.21	9.08	8.19	8.38	7.82	7.97	7.14	6.53	7.7	5.94	6.92	7.72	6.7	5.1	6.5	6.7	6.1	4.1	5.24
Hemoglobin	120-180	g/L	160	203	182	186	171	175	165	151	158	139	150	169	156	172	170	174	154	113	110
Hematocrit	0.37-0.55	L/L	0.47	0.62	0.53	0.584	0.543	0.529	0.47	0.42	0.5	0.41	0.45	0.53	0.43	0.52	0.46	0.5	0.49	0.39	0.34
VGM*	60-77	fL	65.2	68.4	65.3	69.7	69.4	66.4	66.7	64.9	66	70	66.2	69.2	64	76.2	70.77	74.6	69.6	73	65.8
CGMH**	320-360	g/L	340	327	340	318	315	331	347	356	311	334	328	316	362	330	369	348	311	287	319
Total leukocytes	6.0-17.0	10˄9/L	4.51	6.66	7.32	11.7	12.31	18.22	10.96	10.15	12.89	9.38	14.72	16.54	7.8	6.6	5.5	5.7	8.1	5.1	7.1
Neutrophils	3.0-17.0	10˄9/L	3	4.35	5.41	8.98	9.55	14.22	8.77	8.21	10.67	5.35	13	15.5	6.5	3.1	4.2	3.9	6.1	4.38	6.3
Monocytes	0-1.4	10˄9/L	0.26	0.4	0.44	0.6	0.58	1.02	0.42	0.39	0.82	1.83	0.48	0.33	0.4	0.29	0.3	0.3	0.3	0.48	0.3
Lymphocytes	1.0-4.8	10˄9/L	1.05	1.57	1.21	1.87	1.93	2.52	1.5	1.24	1.1	2.13	1.1	0.68	0.8	1.5	30.12	1.1	1.11	1.03	1.05
Platelets	200-600	10˄9/L	232	299	230	294	312	273	430	736	327	431	300	307	225	248	265	241	241	327	349
Reticulocytes	0-60	10˄9/L	36.1	57.2	34.4	47	30	70	31.4	36.6	48.5	109.9	7.6	22.2	0	20	0	0	48.3	41.4	64.5
Eosinophils	0-0.9	10˄9/L	0.17	0.31	0.24	0.21	0.24	0.24	0.23	0.29	0.25	0.03	0.1	0.01	0	0.17	0.3	0.5	0.2	0.18	0.24
Quality of life			Excellent			Excellent			Good			Excellent	Excellent			Excellent			Excellent
*, Mean corpuscular volume; **, Mean corpuscular hemoglobin concentration. Red and blue values indicate above and below the normal range, respectively. P4 samples were not analyzed.

## Sheet: Table S3
Table S3. Tumor volume changes in treated patients.
Patient	Day	Tv, cm3	P value
P1 (T1)	D0	22.5835
	D7	34.3
	D14	19.208
	D21	37.6475
	D25	36.963	0.302
P1 (T2)	D0	3.4295
	D7	3.61
	D14	4
	D21	1.568
	D25	2	0.165
P2	D0	12.4402
	D7	19.8
	D14	13.0777
	D21	21.3025
	D28	25.9626	0.114
P3 (T1)	D0	93.4108
	D6	71.5462
	D13	63.354
	D21	52.3545
	D27	59.3505	0.055
P3 (T2)	D0	43.67
	D6	43.1894
	D13	30.324
	D21	34.7936
	D27	41.5933	0.578
P4	D0	53.016
	D7	66.0275
	D15	95.8455
	D21	74.9
	D28	77.1	0.28
P5	D0	69.12
	D7	57.8758
	D15	47.5193
	D22	55.9
	D29	121	0.353
P6	D0	19.4
	D7	10.9
	D14	6.66
	D22	4.65
	D29	8.36	0.124
P7 (T1)	D0	3.6125
	D7	3.84344
	D14	3.7507
	D22	3.62063
	D28	3.51578	0.389
P7 (T2)	D0	6.776
	D7	7.42018
	D14	5.92717
	D22	5.4725
	D28	5.43181	0.067
P7 (T3)	D0	1.728
	D7	2.42592
	D14	2.31797
	D22	2.14905
	D28	1.27992	0.528
Values in parentheses indicate individual tumors from the same patient. D0 refers to the day when immunotherapy started. Subsequent days (D#) correspond to the day of measurement. Tv, tumor volume; %TG, percentage of change in tumor growth; P values obtained by regression analysis from D0 to D25-D29 as described in Methods.
